# Supplementary material for: Matched Whole-Genome Sequencing (WGS) and Whole-Exome Sequencing (WES) of Tumor Tissue with Circulating Tumor DNA (ctDNA) Analysis: Complementary Modalities in Clinical Practice
Source: Cancers (Basel). 2019 Sep 19;11(9):1399. doi: 10.3390/cancers11091399 (PMC6770276; doi:10.3390/cancers11091399)
Supplement: Supplementary file 1 [file cancers-11-01399-s001.zip]

Archive with 3 entries (2 files):
- cancers-571910-supplementary/
- cancers-571910-supplementary/cancers-571910-suppl methods and figures-checked.docx
- cancers-571910-supplementary/cancers-571910-Supplementary Tables.xlsx
